# Supplementary material for: The impact of a new genus on the molecular phylogeny of Hemisphaeriini (Hemiptera, Fulgoromorpha, Issidae)
Source: Zookeys. 2019 Oct 14;880:61–74. doi: 10.3897/zookeys.880.36828 (PMC6803356; doi:10.3897/zookeys.880.36828)
Supplement: XML Treatment for Retaldar [file zookeys.880.36828-treatment1.xml]

<!DOCTYPE tp:taxon-treatment
  PUBLIC "-//TaxonX//DTD Taxonomic Treatment Publishing DTD v0 20100105//EN" "tax-treatment-NSO.dtd">
<tp:taxon-treatment xmlns:tp="http://www.plazi.org/taxpub"><tp:treatment-meta><kwd-group><label>Taxon classification</label><kwd><named-content xmlns:xlink="http://www.w3.org/1999/xlink" content-type="kingdom">Animalia</named-content></kwd><kwd><named-content xmlns:xlink="http://www.w3.org/1999/xlink" content-type="order">Hemiptera</named-content></kwd><kwd><named-content xmlns:xlink="http://www.w3.org/1999/xlink" content-type="family">Issidae</named-content></kwd></kwd-group><mixed-citation publication-type="journal"><person-group><name><surname>Zhao</surname><given-names>Songping</given-names></name><name><surname>Bourgoin</surname><given-names>Thierry</given-names></name><name><surname>Wang</surname><given-names>Menglin</given-names></name></person-group><article-title>The impact of a new genus on the molecular phylogeny of <tp:taxon-name><tp:taxon-name-part taxon-name-part-type="tribe">Hemisphaeriini</tp:taxon-name-part></tp:taxon-name> (<tp:taxon-name><tp:taxon-name-part taxon-name-part-type="order">Hemiptera</tp:taxon-name-part></tp:taxon-name>, <tp:taxon-name><tp:taxon-name-part taxon-name-part-type="infraorder">Fulgoromorpha</tp:taxon-name-part></tp:taxon-name>, <tp:taxon-name><tp:taxon-name-part taxon-name-part-type="family">Issidae</tp:taxon-name-part></tp:taxon-name>)</article-title><source>Zookeys</source><day>14</day><month>10</month><year>2019</year><volume>880</volume><fpage>61</fpage><lpage>74</lpage><pub-id pub-id-type="doi">10.3897/zookeys.880.36828</pub-id></mixed-citation></tp:treatment-meta><tp:nomenclature><tp:taxon-name><object-id xmlns:xlink="http://www.w3.org/1999/xlink" content-type="arpha" xlink:type="simple">5FFCBB6D-BB7D-57FA-A770-F1308B65EECC</object-id>
              <tp:taxon-name-part taxon-name-part-type="genus" reg="Retaldar">Retaldar</tp:taxon-name-part>
              <object-id xmlns:xlink="http://www.w3.org/1999/xlink" content-type="zoobank" xlink:type="simple">http://zoobank.org/9A9AD297-9A97-44C2-B710-B1B34A0D1817</object-id>
            </tp:taxon-name><tp:taxon-status xmlns:xlink="http://www.w3.org/1999/xlink" xlink:type="simple">gen. nov.</tp:taxon-status></tp:nomenclature><tp:treatment-sec sec-type="type species" id="SECID0E2VBG"><title>Type species.</title><p><italic><tp:taxon-name><tp:taxon-name-part taxon-name-part-type="genus" reg="Retaldar">Retaldar</tp:taxon-name-part> <tp:taxon-name-part taxon-name-part-type="species" reg="yanitubus">yanitubus</tp:taxon-name-part></tp:taxon-name></italic> sp. nov., here designated.</p></tp:treatment-sec><tp:treatment-sec sec-type="etymology" id="SECID0EMWBG"><title>Etymology.</title><p>Genus name masculine from the free combination of the latin word ‘<italic>rete</italic>’ meaning network as for the reticulated forewings and the suffix ‘-<italic>aldar</italic>’ from the genus <italic><tp:taxon-name><tp:taxon-name-part taxon-name-part-type="genus" reg="Euxaldar">Euxaldar</tp:taxon-name-part></tp:taxon-name></italic> Fennah, 1978.</p></tp:treatment-sec><tp:treatment-sec sec-type="diagnosis" id="SECID0E4WBG"><title>Diagnosis.</title><p>This new genus is similar to the genus <italic><tp:taxon-name><tp:taxon-name-part taxon-name-part-type="genus" reg="Clypeosmilus">Clypeosmilus</tp:taxon-name-part></tp:taxon-name></italic> Gnezdilov &amp; Soulier-Perkins, 2017 in general appearance, but differs by: 1) a more complex and obscure <!--PageBreak -->reticular venation of the forewing (Fig. <xref ref-type="fig" rid="F1">1</xref>) while a simpler pattern is found in <italic><tp:taxon-name><tp:taxon-name-part taxon-name-part-type="genus" reg="Clypeosmilus">Clypeosmilus</tp:taxon-name-part></tp:taxon-name></italic> (<xref ref-type="bibr" rid="B12">Gnezdilov and Soulier-Perkins 2017</xref>, fig. 1A); 2) an asymmetrical male genitalia with the periandrium more developed on right side and the aedeagus processes emerging at different levels, more posteriorly on right side (Figs <xref ref-type="fig" rid="F2">9</xref>, <xref ref-type="fig" rid="F2">10</xref>) while it is symmetrical in <italic><tp:taxon-name><tp:taxon-name-part taxon-name-part-type="genus" reg="Clypeosmilus">Clypeosmilus</tp:taxon-name-part></tp:taxon-name></italic> (<xref ref-type="bibr" rid="B12">Gnezdilov and Soulier-Perkins 2017</xref>, fig. 3A); 3) gonostyli with ventral margin deeply convex (Fig. <xref ref-type="fig" rid="F2">8</xref>), while it is much more elongated in <italic><tp:taxon-name><tp:taxon-name-part taxon-name-part-type="genus" reg="Clypeosmilus">Clypeosmilus</tp:taxon-name-part></tp:taxon-name></italic> (<xref ref-type="bibr" rid="B12">Gnezdilov and Soulier-Perkins 2017</xref>, fig. 3C). The new genus is also similar to the genus <italic><tp:taxon-name><tp:taxon-name-part taxon-name-part-type="genus" reg="Eusudasina">Eusudasina</tp:taxon-name-part></tp:taxon-name></italic> Yang, 1994, from which it differs also by its more complex reticulate venation and by its longer frons, around 1.2 times longer (in middle) than broad at widest part (Figs <xref ref-type="fig" rid="F1">3</xref>, <xref ref-type="fig" rid="F4">21</xref>), only around 0.9 times longer in <italic><tp:taxon-name><tp:taxon-name-part taxon-name-part-type="genus" reg="Eusudasina">Eusudasina</tp:taxon-name-part></tp:taxon-name></italic> (<xref ref-type="bibr" rid="B6">Chan and Yang 1994</xref>, fig. 34C). With <italic><tp:taxon-name><tp:taxon-name-part taxon-name-part-type="genus" reg="Euxaldar">Euxaldar</tp:taxon-name-part></tp:taxon-name></italic> Fennah, 1978, <italic><tp:taxon-name><tp:taxon-name-part taxon-name-part-type="genus" reg="Retaldar">Retaldar</tp:taxon-name-part></tp:taxon-name></italic> gen. nov. shares the general form of the gonostyli, which is strongly developed ventrally (<xref ref-type="bibr" rid="B8">Fennah 1978</xref>, fig. 251; <xref ref-type="bibr" rid="B11">Gnezdilov et al. 2017</xref>, fig. 8) but definitively differs by its distal postero-ventral protuberance (Fig. <xref ref-type="fig" rid="F2">8</xref>) and by its near-symmetric subapical processes on the periandrium (Figs <xref ref-type="fig" rid="F2">9</xref>, <xref ref-type="fig" rid="F2">10</xref>) while they are asymmetrical in the former (<xref ref-type="bibr" rid="B11">Gnezdilov et al. 2017</xref>, figs 1, 2).</p><fig id="F1" position="float" orientation="portrait"><object-id xmlns:xlink="http://www.w3.org/1999/xlink" content-type="doi" xlink:type="simple">10.3897/zookeys.880.36828.figures1-5</object-id><object-id xmlns:xlink="http://www.w3.org/1999/xlink" content-type="arpha" xlink:type="simple">9163F83F-24ED-5D0C-A7DA-8DDCD0FDB1DA</object-id><label>Figures 1–5.</label><caption><p><italic><tp:taxon-name><tp:taxon-name-part taxon-name-part-type="genus" reg="Retaldar">Retaldar</tp:taxon-name-part> <tp:taxon-name-part taxon-name-part-type="species" reg="yanitubus">yanitubus</tp:taxon-name-part></tp:taxon-name></italic> sp. nov. <bold>1</bold> adult (holotype, male), dorsal view <bold>2</bold> adult (holotype, male), lateral view <bold>3</bold> adult (holotype, male), frontal view <bold>4</bold> forewing (paratype, female) <bold>5</bold> hindwing (paratype, female).</p></caption><graphic xmlns:xlink="http://www.w3.org/1999/xlink" xlink:href="zookeys-880-061-g001.jpg" position="float" orientation="portrait" xlink:type="simple" id="oo_346598.jpg"><uri content-type="original_file" xlink:type="simple">https://binary.pensoft.net/fig/346598</uri></graphic></fig><fig id="F2" position="float" orientation="portrait"><object-id xmlns:xlink="http://www.w3.org/1999/xlink" content-type="doi" xlink:type="simple">10.3897/zookeys.880.36828.figures6-11</object-id><object-id xmlns:xlink="http://www.w3.org/1999/xlink" content-type="arpha" xlink:type="simple">D70F915B-F8D2-5301-AAC1-F0DB5D6A0520</object-id><label>Figures 6–11.</label><caption><p><italic><tp:taxon-name><tp:taxon-name-part taxon-name-part-type="genus" reg="Retaldar">Retaldar</tp:taxon-name-part> <tp:taxon-name-part taxon-name-part-type="species" reg="yanitubus">yanitubus</tp:taxon-name-part></tp:taxon-name></italic> sp. nov., holotype. <bold>6</bold> male genitalia, lateral view <bold>7</bold> male anal tube, dorsal view <bold>8</bold> gonostylus, lateral view <bold>9</bold> phallic complex, left lateral view <bold>10</bold> phallic complex, right lateral view <bold>11</bold> apical half of phallic complex, ventral view. The arrows on Fig. <xref ref-type="fig" rid="F2">8</xref> indicates the distal postero-ventral protuberance of gonostyli.</p></caption><graphic xmlns:xlink="http://www.w3.org/1999/xlink" xlink:href="zookeys-880-061-g002.jpg" position="float" orientation="portrait" xlink:type="simple" id="oo_346599.jpg"><uri content-type="original_file" xlink:type="simple">https://binary.pensoft.net/fig/346599</uri></graphic></fig></tp:treatment-sec><tp:treatment-sec sec-type="description" id="SECID0EH4BG"><title>Description.</title><p>Head with compound eyes slightly wider than pronotum, almost same width as mesonotum (Fig. <xref ref-type="fig" rid="F1">1</xref>). Vertex rectangular, obviously broader than long at midline, anterior margin almost straight, lateral margins nearly parallel, posterior margin slightly roundly concave at middle; median carina absent on disc (Fig. <xref ref-type="fig" rid="F1">1</xref>). Frons obviously longer than wide, gradually broadening from dorsal margin to below the level of antennae, then curved to frontoclypeal suture (Figs <xref ref-type="fig" rid="F1">3</xref>, <xref ref-type="fig" rid="F4">21</xref>); dorsal margin slightly concave, lateral margins slightly broaden below level of compound eyes, median carina nearly invisible. Frons with numerous tiny tubercles on the whole disc. The tubercles larger on the lateral areas, arranged into a vertical line on each side of frons (Figs <xref ref-type="fig" rid="F1">3</xref>, <xref ref-type="fig" rid="F4">21</xref>). Frontoclypeal suture straight (Figs <xref ref-type="fig" rid="F1">3</xref>, <xref ref-type="fig" rid="F4">21</xref>). Gena in lateral view flattened and oblique (Fig. <xref ref-type="fig" rid="F1">2</xref>). Clypeus in lateral view with a protuberance below frontoclypeal suture slightly surpassing the gena (Fig. <xref ref-type="fig" rid="F1">2</xref>); in ventral view, clypeus without median carina (Figs <xref ref-type="fig" rid="F1">3</xref>, <xref ref-type="fig" rid="F4">21</xref>). Rostrum reaching midcoxae; apical segment slightly shorter than subapical one. Antennae with scape extremely short, pedicel rounded (Figs <xref ref-type="fig" rid="F1">3</xref>, <xref ref-type="fig" rid="F4">21</xref>). Pronotum triangular, apical margin roundly convex, posterior margin nearly straight, with some faint small nodules on each side or nodules invisible, median carina absent (Figs <xref ref-type="fig" rid="F1">1</xref>, <xref ref-type="fig" rid="F4">19</xref>, <xref ref-type="fig" rid="F4">20</xref>). Mesonotum triangular, a little longer than pronotum in midline, without carina on the disc; with (Fig. <xref ref-type="fig" rid="F1">1</xref>) or without (Figs <xref ref-type="fig" rid="F4">19</xref>, <xref ref-type="fig" rid="F4">20</xref>) some faint small nodules in lateral part apically. Forewings obviously longer than broad, without hypocostal plate, with elevated irregular reticular venations and venation poorly recognizable, costal margin and posterior margin subparallel, costal margin roundly convex, apical margin straight and oblique inward to posterior margin (Fig. <xref ref-type="fig" rid="F1">4</xref>), CuP obvious, Pcu and A1 fused exceeding middle of clavus (Figs <xref ref-type="fig" rid="F1">1</xref>, <xref ref-type="fig" rid="F1">4</xref>). Hindwing one-lobed. Metatibia with two lateral spines on apical half and seven spines apically.</p><fig id="F3" position="float" orientation="portrait"><object-id xmlns:xlink="http://www.w3.org/1999/xlink" content-type="doi" xlink:type="simple">10.3897/zookeys.880.36828.figures12-18</object-id><object-id xmlns:xlink="http://www.w3.org/1999/xlink" content-type="arpha" xlink:type="simple">CD5FFD7D-1CF6-5592-AF9B-8F8F68C816E8</object-id><label>Figures 12–18.</label><caption><p><italic><tp:taxon-name><tp:taxon-name-part taxon-name-part-type="genus" reg="Retaldar">Retaldar</tp:taxon-name-part> <tp:taxon-name-part taxon-name-part-type="species" reg="yanitubus">yanitubus</tp:taxon-name-part></tp:taxon-name></italic> sp. nov., paratype. <bold>12</bold> female anal tube, dorsal view <bold>13</bold> gonoplacs, lateral view <bold>14</bold> gonoplacs, dorsal view <bold>15</bold> gonapophysis IX and gonaspiculum bridge, dorsal view <bold>16</bold> gonapophysis IX and gonaspiculum bridge, lateral view <bold>17</bold> sternite VII <bold>18</bold> gonocoxa VIII and gonapophysis VIII, ventral view.</p></caption><graphic xmlns:xlink="http://www.w3.org/1999/xlink" xlink:href="zookeys-880-061-g003.jpg" position="float" orientation="portrait" xlink:type="simple" id="oo_346600.jpg"><uri content-type="original_file" xlink:type="simple">https://binary.pensoft.net/fig/346600</uri></graphic></fig><fig id="F4" position="float" orientation="portrait"><object-id xmlns:xlink="http://www.w3.org/1999/xlink" content-type="doi" xlink:type="simple">10.3897/zookeys.880.36828.figures19-21</object-id><object-id xmlns:xlink="http://www.w3.org/1999/xlink" content-type="arpha" xlink:type="simple">DDA3C33B-12E9-538E-9E99-F2EC3FFBAF60</object-id><label>Figures 19–21.</label><caption><p><italic><tp:taxon-name><tp:taxon-name-part taxon-name-part-type="genus" reg="Retaldar">Retaldar</tp:taxon-name-part> <tp:taxon-name-part taxon-name-part-type="species" reg="yanitubus">yanitubus</tp:taxon-name-part></tp:taxon-name></italic> sp. nov., paratype. <bold>19</bold> adult (female), dorsal view <bold>20</bold> adult (female), dorsal view <bold>21</bold> adult (female), frontal view.</p></caption><graphic xmlns:xlink="http://www.w3.org/1999/xlink" xlink:href="zookeys-880-061-g004.jpg" position="float" orientation="portrait" xlink:type="simple" id="oo_346601.jpg"><uri content-type="original_file" xlink:type="simple">https://binary.pensoft.net/fig/346601</uri></graphic></fig></tp:treatment-sec><tp:treatment-sec sec-type="&gt;Male genitalia" id="SECID0EVCAI"><title>Male genitalia.</title><p>Anal tube in lateral view long and curved (Fig. <xref ref-type="fig" rid="F2">6</xref>). Pygofer long triangular in lateral view, posterior margin roundly convex (Fig. <xref ref-type="fig" rid="F2">6</xref>). Gonostyli irregularly quadrangular in profile, almost as high as long, dorsal margin nearly straight, ventral margin strongly convex with a strong posteroapical protuberance, caudo-ventral angle rounded (Figs <xref ref-type="fig" rid="F2">6</xref>, <xref ref-type="fig" rid="F2">8</xref>). Capitulum of gonostyli finger-shaped, with a small peaked <!--PageBreak -->spine (Fig. <xref ref-type="fig" rid="F2">8</xref>). Periandrium tubular, subapical nearly symmetric, medially constricted and slightly asymmetric in ventral view. Aedeagus processes asymmetric, right one emerging more posteriorly than left one (Figs <xref ref-type="fig" rid="F2">9</xref>, <xref ref-type="fig" rid="F2">10</xref>). Aedeagus a little longer than dorsolateral lobe and ventral lobe of periandrium (Figs <xref ref-type="fig" rid="F2">9</xref>, <xref ref-type="fig" rid="F2">10</xref>).</p></tp:treatment-sec><tp:treatment-sec sec-type="Female genitalia" id="SECID0EIEAI"><title>Female genitalia.</title><p>Anal tube in dorsal view a little longer than wide (Fig. <xref ref-type="fig" rid="F3">12</xref>). Gonoplacs nearly rectangular in lateral view, apical margin rounded (Fig. <xref ref-type="fig" rid="F3">13</xref>), in dorsal view fused at middle near base, broadest near base, outer lateral margins straight and roundly convex at base (Fig. <xref ref-type="fig" rid="F3">14</xref>). Gonapophysis IX in lateral view long and narrow, boat-shaped (Fig. <xref ref-type="fig" rid="F3">16</xref>); in dorsal view nearly triangular, basal half broader than apical half, with a spine on each side (Fig. <xref ref-type="fig" rid="F3">15</xref>); gonospiculum bridge developed (Fig. <xref ref-type="fig" rid="F3">16</xref>). Gonocoxa VIII long rectangular (Fig. <xref ref-type="fig" rid="F3">18</xref>). Three teeth at apex and three keeled teeth on outer lateral margin of anterior connective lamina of gonapophysis VIII (Fig. <xref ref-type="fig" rid="F3">18</xref>). Endogonocoxal process membranous (Fig. <xref ref-type="fig" rid="F3">18</xref>).</p></tp:treatment-sec><tp:treatment-sec sec-type="distribution" id="SECID0ESFAI"><title>Distribution.</title><p>China (Guangxi).</p><!--PageBreak --></tp:treatment-sec><ref-list><ref id="B12"><mixed-citation xmlns:xlink="http://www.w3.org/1999/xlink" xlink:type="simple"><person-group><name name-style="western"><surname>Gnezdilov</surname><given-names>VM</given-names></name><name name-style="western"><surname>Soulier-Perkins</surname><given-names>A</given-names></name></person-group> (<year>2017</year>) <article-title><italic><tp:taxon-name><tp:taxon-name-part taxon-name-part-type="genus">Clypeosmilus</tp:taxon-name-part> <tp:taxon-name-part taxon-name-part-type="species">centrodasus</tp:taxon-name-part></tp:taxon-name></italic> gen. et sp. nov.</article-title><source>, a new genus and species of the family <tp:taxon-name><tp:taxon-name-part taxon-name-part-type="family">Issidae</tp:taxon-name-part></tp:taxon-name> (<tp:taxon-name><tp:taxon-name-part taxon-name-part-type="order">Hemiptera</tp:taxon-name-part></tp:taxon-name>: <tp:taxon-name><tp:taxon-name-part taxon-name-part-type="superfamily">Fulgoroidea</tp:taxon-name-part></tp:taxon-name>) from Northern Vietnam, Proceeding of the Zoological Institute RAS</source><volume>321</volume>(<issue>1</issue>): <fpage>25</fpage>–<lpage>31</lpage>.</mixed-citation></ref><ref id="B6"><mixed-citation xmlns:xlink="http://www.w3.org/1999/xlink" xlink:type="simple"><person-group><name name-style="western"><surname>Chan</surname><given-names>ML</given-names></name><name name-style="western"><surname>Yang</surname><given-names>CT</given-names></name></person-group> (<year>1994</year>) <source><tp:taxon-name><tp:taxon-name-part taxon-name-part-type="family">Issidae</tp:taxon-name-part></tp:taxon-name> of Taiwan (<tp:taxon-name><tp:taxon-name-part taxon-name-part-type="suborder">Homoptera</tp:taxon-name-part></tp:taxon-name>: <tp:taxon-name><tp:taxon-name-part taxon-name-part-type="superfamily">Fulgoroidea</tp:taxon-name-part></tp:taxon-name>).</source><publisher-name>Chen Chung Book</publisher-name>, <publisher-loc>Taichung</publisher-loc>, <size units="page">168 pp</size>.</mixed-citation></ref><ref id="B8"><mixed-citation xmlns:xlink="http://www.w3.org/1999/xlink" xlink:type="simple"><person-group><name name-style="western"><surname>Fennah</surname><given-names>RG</given-names></name></person-group> (<year>1978</year>) <article-title><tp:taxon-name><tp:taxon-name-part taxon-name-part-type="superfamily">Fulgoroidea</tp:taxon-name-part></tp:taxon-name> (<tp:taxon-name><tp:taxon-name-part taxon-name-part-type="suborder">Homoptera</tp:taxon-name-part></tp:taxon-name>) from Vietnam.</article-title><source>Annales Zoologici</source><volume>34</volume>(<issue>9</issue>): <fpage>207</fpage>–<lpage>279</lpage>.</mixed-citation></ref><ref id="B11"><mixed-citation xmlns:xlink="http://www.w3.org/1999/xlink" xlink:type="simple"><person-group><name name-style="western"><surname>Gnezdilov</surname><given-names>VM</given-names></name><name name-style="western"><surname>Bourgoin</surname><given-names>T</given-names></name><name name-style="western"><surname>Wang</surname><given-names>ML</given-names></name></person-group> (<year>2017</year>) <article-title>Revision of the genus <italic><tp:taxon-name><tp:taxon-name-part taxon-name-part-type="genus">Euxaldar</tp:taxon-name-part></tp:taxon-name></italic> Fennah, 1978 (<tp:taxon-name><tp:taxon-name-part taxon-name-part-type="order">Hemiptera</tp:taxon-name-part></tp:taxon-name>: <tp:taxon-name><tp:taxon-name-part taxon-name-part-type="superfamily">Fulgoroidea</tp:taxon-name-part></tp:taxon-name>: <tp:taxon-name><tp:taxon-name-part taxon-name-part-type="family">Issidae</tp:taxon-name-part></tp:taxon-name>).</article-title><source>Annales Zoologici (Warszawa)</source><volume>67</volume>(<issue>1</issue>): <fpage>13</fpage>–<lpage>20</lpage>. <ext-link xlink:type="simple" ext-link-type="doi" xlink:href="10.3161/00034541ANZ2017.67.1.002">https://doi.org/10.3161/00034541ANZ2017.67.1.002</ext-link></mixed-citation></ref></ref-list></tp:taxon-treatment>
