# Supplementary material for: The impact of a new genus on the molecular phylogeny of Hemisphaeriini (Hemiptera, Fulgoromorpha, Issidae)
Source: Zookeys. 2019 Oct 14;880:61–74. doi: 10.3897/zookeys.880.36828 (PMC6803356; doi:10.3897/zookeys.880.36828)
Supplement: XML Treatment for Retaldar yanitubus [file zookeys.880.36828-treatment2.xml]

<!DOCTYPE tp:taxon-treatment
  PUBLIC "-//TaxonX//DTD Taxonomic Treatment Publishing DTD v0 20100105//EN" "tax-treatment-NSO.dtd">
<tp:taxon-treatment xmlns:tp="http://www.plazi.org/taxpub"><tp:treatment-meta><kwd-group><label>Taxon classification</label><kwd><named-content xmlns:xlink="http://www.w3.org/1999/xlink" content-type="kingdom">Animalia</named-content></kwd><kwd><named-content xmlns:xlink="http://www.w3.org/1999/xlink" content-type="order">Hemiptera</named-content></kwd><kwd><named-content xmlns:xlink="http://www.w3.org/1999/xlink" content-type="family">Issidae</named-content></kwd></kwd-group><mixed-citation publication-type="journal"><person-group><name><surname>Zhao</surname><given-names>Songping</given-names></name><name><surname>Bourgoin</surname><given-names>Thierry</given-names></name><name><surname>Wang</surname><given-names>Menglin</given-names></name></person-group><article-title>The impact of a new genus on the molecular phylogeny of <tp:taxon-name><tp:taxon-name-part taxon-name-part-type="tribe">Hemisphaeriini</tp:taxon-name-part></tp:taxon-name> (<tp:taxon-name><tp:taxon-name-part taxon-name-part-type="order">Hemiptera</tp:taxon-name-part></tp:taxon-name>, <tp:taxon-name><tp:taxon-name-part taxon-name-part-type="infraorder">Fulgoromorpha</tp:taxon-name-part></tp:taxon-name>, <tp:taxon-name><tp:taxon-name-part taxon-name-part-type="family">Issidae</tp:taxon-name-part></tp:taxon-name>)</article-title><source>Zookeys</source><day>14</day><month>10</month><year>2019</year><volume>880</volume><fpage>61</fpage><lpage>74</lpage><pub-id pub-id-type="doi">10.3897/zookeys.880.36828</pub-id></mixed-citation></tp:treatment-meta><tp:nomenclature><tp:taxon-name><object-id xmlns:xlink="http://www.w3.org/1999/xlink" content-type="arpha" xlink:type="simple">EDF1FBE6-D0D4-51B8-989C-75E939119C03</object-id>
              <tp:taxon-name-part taxon-name-part-type="genus" reg="Retaldar">Retaldar</tp:taxon-name-part>
              <tp:taxon-name-part taxon-name-part-type="species" reg="yanitubus">yanitubus</tp:taxon-name-part>
              <object-id xmlns:xlink="http://www.w3.org/1999/xlink" content-type="zoobank" xlink:type="simple">http://zoobank.org/7098817F-FAE5-4A30-AE8A-3D4E7DAE2EA1</object-id>
            </tp:taxon-name><tp:taxon-status xmlns:xlink="http://www.w3.org/1999/xlink" xlink:type="simple">sp. nov.</tp:taxon-status></tp:nomenclature><tp:treatment-sec sec-type="etymology" id="SECID0E6GAI"><title>Etymology.</title><p>Specific epithet built by the arbitrary combination of the alphabet letter “Y” and “anal tube” latinised into “<italic>anitubus</italic>”, referring to the Y-shaped male anal tube in dorsal view.</p></tp:treatment-sec><tp:treatment-sec sec-type="diagnosis" id="SECID0EHHAI"><title>Diagnosis.</title><p>The species is close to <italic><tp:taxon-name><tp:taxon-name-part taxon-name-part-type="genus" reg="Clypeosmilus">Clypeosmilus</tp:taxon-name-part> <tp:taxon-name-part taxon-name-part-type="species" reg="centrodasus">centrodasus</tp:taxon-name-part></tp:taxon-name></italic> Gnezdilov &amp; Soulier-Perkins, 2017, from which it differs by its generic characters (complex reticular venation (Fig. <xref ref-type="fig" rid="F1">1</xref>), more or less quadrangular gonostyli bearing a postero-apical protuberance) and the form of the male anal tube, which is deeply concave on the apical margin, Y-shaped in dorsal view (Fig. <xref ref-type="fig" rid="F2">7</xref>), while very shallowly concave and cylindrical in the latter species (<xref ref-type="bibr" rid="B12">Gnezdilov and Soulier-Perkins 2017</xref>, fig. 3E). From <italic><tp:taxon-name><tp:taxon-name-part taxon-name-part-type="genus" reg="Euxaldar">Euxaldar</tp:taxon-name-part> <tp:taxon-name-part taxon-name-part-type="species" reg="guangxiensis">guangxiensis</tp:taxon-name-part></tp:taxon-name></italic> Zhang, Chang &amp; Chen, 2018, another Guangxi species, it differs by: 1) its tegmina pattern black (Fig. <xref ref-type="fig" rid="F4">19</xref>) to dark tawny with a yellow slender or broader transverse marking (Figs <xref ref-type="fig" rid="F1">1</xref>, <xref ref-type="fig" rid="F1">4</xref>, <xref ref-type="fig" rid="F4">20</xref>), while it is dark brown with more than four yellow irregular markings in <italic><tp:taxon-name><tp:taxon-name-part taxon-name-part-type="genus" reg="Euxaldar">E.</tp:taxon-name-part> <tp:taxon-name-part taxon-name-part-type="species" reg="guangxiensis">guangxiensis</tp:taxon-name-part></tp:taxon-name></italic> (<xref ref-type="bibr" rid="B18">Zhang et al. 2018</xref>, figs 1, 3); 2) the form of the male anal tube which is obviously protruded in the later (<xref ref-type="bibr" rid="B18">Zhang et al. 2018</xref>, fig. 10), and 3) the base of periandrium with a finger-shaped dorsal process (Figs <xref ref-type="fig" rid="F2">9</xref>, <xref ref-type="fig" rid="F2">10</xref>), while it is with three dorsal processes in <italic><tp:taxon-name><tp:taxon-name-part taxon-name-part-type="genus" reg="Euxaldar">E.</tp:taxon-name-part> <tp:taxon-name-part taxon-name-part-type="species" reg="guangxiensis">guangxiensis</tp:taxon-name-part></tp:taxon-name></italic> (<xref ref-type="bibr" rid="B18">Zhang et al. 2018</xref>, figs 15a, b, 16a, b).</p><!--PageBreak --></tp:treatment-sec><tp:treatment-sec sec-type="type material" id="SECID0EKKAI"><title>Type materials.</title><p><bold>Holotype</bold>: ♂, CHINA: Guangxi Province, Jinxiu, Dayaoshan natural reserve, Hekou, <named-content xmlns:xlink="http://www.w3.org/1999/xlink" content-type="dwc:verbatimCoordinates" xlink:type="simple"><named-content content-type="geo-json" specific-use="{&#34;type&#34;:&#34;Point&#34;,&#34;coordinates&#34;:[110.236389,24.236389]}" id="NCID0EVKAI" xlink:type="simple">24°14'11"N, 110°14'11"E</named-content></named-content>, 689.9 m, 23 vii 2018, Feilong Yang &amp; Kun Zhao leg.</p><p><bold>Paratypes</bold>: 2♀♀, same data as for holotype.</p></tp:treatment-sec><tp:treatment-sec sec-type="description" id="SECID0E5KAI"><title>Description.</title><p>Length: male (including forewings) (<italic>N</italic> =1): 3.1 mm; female (including forewings) (<italic>N</italic> =2): 3.3–3.4 mm.</p></tp:treatment-sec><tp:treatment-sec sec-type="Coloration" id="SECID0EPLAI"><title>Coloration</title><p>Vertex tawny, disc with two dark brown circular markings; anterior, lateral and posterior margins tawny (Figs <xref ref-type="fig" rid="F1">1</xref>, <xref ref-type="fig" rid="F4">19</xref>, <xref ref-type="fig" rid="F4">20</xref>). Center of the compound eyes mostly black, surrounded by brown (Figs <xref ref-type="fig" rid="F1">1</xref>, <xref ref-type="fig" rid="F1">3</xref>, <xref ref-type="fig" rid="F4">20</xref>) or compound eyes grayish (Figs <xref ref-type="fig" rid="F4">19</xref>, <xref ref-type="fig" rid="F4">21</xref>). Frons mostly tawny, scattered with many yellow nodules on the whole disc (Figs <xref ref-type="fig" rid="F1">3</xref>, <xref ref-type="fig" rid="F4">21</xref>); the central area slightly black (Figs <xref ref-type="fig" rid="F1">3</xref>, <xref ref-type="fig" rid="F4">21</xref>); lateral areas black, with the yellow nodules arranged into a distinct line on each side (Figs <xref ref-type="fig" rid="F1">3</xref>, <xref ref-type="fig" rid="F4">21</xref>); lateral margins tawny (Figs <xref ref-type="fig" rid="F1">3</xref>, <xref ref-type="fig" rid="F4">21</xref>). Clypeus in frontal view tawny, with two vertical dark brown markings at middle (Fig. <xref ref-type="fig" rid="F1">3</xref>) or tawny but the vertical dark brown markings invisible; the basal part black (Fig. <xref ref-type="fig" rid="F4">21</xref>). Rostrum tawny (Fig. <xref ref-type="fig" rid="F4">21</xref>). In lateral view gena tawny (Fig. <xref ref-type="fig" rid="F1">2</xref>), clypeus <!--PageBreak -->with a broad black oblique patch covering the base of the gena and most part of the clypeus (Fig. <xref ref-type="fig" rid="F1">2</xref>). Antennae dark brown (Figs <xref ref-type="fig" rid="F1">3</xref>, <xref ref-type="fig" rid="F4">21</xref>). Pronotum tawny, with three small yellow nodules present on each side (Fig. <xref ref-type="fig" rid="F1">1</xref>) or without them (Figs <xref ref-type="fig" rid="F4">19</xref>, <xref ref-type="fig" rid="F4">20</xref>), anterior and posterior margins brown (Figs <xref ref-type="fig" rid="F1">1</xref>, <xref ref-type="fig" rid="F4">19</xref>, <xref ref-type="fig" rid="F4">20</xref>). Mesonotum mainly tawny mixed with some black, disc with two small yellow nodules on each side (Fig. <xref ref-type="fig" rid="F1">1</xref>) or disc black with nodules almost invisible (Figs <xref ref-type="fig" rid="F4">19</xref>, <xref ref-type="fig" rid="F4">20</xref>); anterior margin tawny. Forewings dark tawny, with a discontinuous yellow transverse band from the end of clavus to the middle of forewing (Figs <xref ref-type="fig" rid="F1">1</xref>, <xref ref-type="fig" rid="F1">2</xref>) or the transverse marking lighter and broader (Figs <xref ref-type="fig" rid="F1">4</xref>, <xref ref-type="fig" rid="F4">20</xref>), or the whole forewing black without any markings (Fig. <xref ref-type="fig" rid="F4">19</xref>); venations tawny or black, reticular and inconspicuous (Figs <xref ref-type="fig" rid="F1">1</xref>, <xref ref-type="fig" rid="F1">2</xref>, <xref ref-type="fig" rid="F1">4</xref>, <xref ref-type="fig" rid="F4">19</xref>, <xref ref-type="fig" rid="F4">20</xref>). Hindwing grayish-brown, with grayish reticulate venations (Fig. <xref ref-type="fig" rid="F1">5</xref>).</p><p><bold><italic>Head and thorax.</italic></bold> Vertex 2.5 times wider than long in midline, without median carina; anterior margin straight; posterior margin roundly concaved (Fig. <xref ref-type="fig" rid="F1">1</xref>). Frons 1.2 times longer in middle than broad at widest part, 1.4 times wider at the widest part than apical margin (Fig. <xref ref-type="fig" rid="F1">3</xref>). Pronotum with posterior margin 3.6 times wider than long in midline, anterior margin roundly protruded (Fig. <xref ref-type="fig" rid="F1">1</xref>). Mesonotum with anterior margin 2.0 times wider than long in midline, anterior margin straight (Fig. <xref ref-type="fig" rid="F1">1</xref>). Forewings 1.6 times longer in longest part than widest part (Fig. <xref ref-type="fig" rid="F1">4</xref>), clavus obvious, the tip reaching to the middle of forewing in dorsal view (Fig. <xref ref-type="fig" rid="F1">1</xref>). Metatibiotarsal formula: 2–7/7/2.</p><p><bold><italic>Male genitalia.</italic></bold> Anal tube in lateral view arc-shaped, gradually narrowing from the base to the end, apical part conical (Fig. <xref ref-type="fig" rid="F2">6</xref>); in dorsal view anal tube Y-shaped with two long straight posterolateral arms, middle part in between deeply concave; in dorsal view arms as long as median part of anal tube (Fig. <xref ref-type="fig" rid="F2">7</xref>); anal opening located at the basal 1/4 of anal tube, epiproct protruded (Fig. <xref ref-type="fig" rid="F2">7</xref>). The highest length of pygofer around 3.4 times of the widest length, no basal notch (Fig. <xref ref-type="fig" rid="F2">6</xref>). Periandrium with a finger-shaped process originated from dorsal margin of base extending to the middle, directed to caudal (Figs <xref ref-type="fig" rid="F2">9</xref>, <xref ref-type="fig" rid="F2">10</xref>); dorsolateral lobe of periandrium a little longer than ventral lobe <!--PageBreak -->(Figs <xref ref-type="fig" rid="F2">9</xref>, <xref ref-type="fig" rid="F2">10</xref>), the ventral lobe in ventral view rounded in apex (Fig. <xref ref-type="fig" rid="F2">11</xref>). Aedeagus asymmetric, left hooked process emerging at its mid length, S-shaped, curved and directed dorso-cephalad in lateral view, the tip not exceeding the base of right process (Figs <xref ref-type="fig" rid="F2">9</xref>, <xref ref-type="fig" rid="F2">10</xref>); right hooked process almost same length as the left but emerging from its apical 1/4, curved and directed dorsad (Figs <xref ref-type="fig" rid="F2">9</xref>, <xref ref-type="fig" rid="F2">10</xref>); apex of aedeagus rounded in lateral view, slightly exceeding dorsolateral and ventral lobe of periandrium (Figs <xref ref-type="fig" rid="F2">9</xref>, <xref ref-type="fig" rid="F2">10</xref>). The connective with strongly developed tectiductus (Figs <xref ref-type="fig" rid="F2">9</xref>, <xref ref-type="fig" rid="F2">10</xref>).</p><p><bold><italic>Female genitalia.</italic></bold> Anal tube in dorsal view ovate, widest near middle, 1.2 times longer in midline than widest part, apical margin and lateral margins rounded (Fig. <xref ref-type="fig" rid="F3">12</xref>); anal opening situated at basal 1/4 (Fig. <xref ref-type="fig" rid="F3">12</xref>). Gonoplacs in dorsal view fused at middle near base, broadest near base, outer lateral margins straight and roundly convex at base (Fig. <xref ref-type="fig" rid="F3">14</xref>). Posterior connective lamina of gonapophysis IX in dorsal view nearly triangular, the basal half relatively sclerotized, slightly broader than apical half, apical half membranous, the inner bifurcation at apical 1/3 (Fig. <xref ref-type="fig" rid="F3">15</xref>); the posterior fibula sclerotized, with a spine on each side on apical 1/4 (Fig. <xref ref-type="fig" rid="F3">15</xref>). In lateral view, gonapophysis IX long and narrow, dorsal and ventral margins nearly parallel each to another, tip pointed (Fig. <xref ref-type="fig" rid="F3">16</xref>); gonospiculum bridge in lateral view triangular, needle-like ventrally (Fig. <xref ref-type="fig" rid="F3">16</xref>). Anterior connective lamina of gonapophysis VIII subrectangular, with three closely situated teeth at apex and three keeled teeth on the outer lateral margin, inner lateral margin without teeth (Fig. <xref ref-type="fig" rid="F3">18</xref>). Endogonocoxal process membranous, reaching the level of the apical teeth (Fig. <xref ref-type="fig" rid="F3">18</xref>). Gonocoxa VIII long rectangular, vertical with the gonapophysis VIII (Fig. <xref ref-type="fig" rid="F3">18</xref>). Hind margin of sternite VII with middle part slightly prominent and truncates in ventral view (Fig. <xref ref-type="fig" rid="F3">17</xref>).</p></tp:treatment-sec><tp:treatment-sec sec-type="Molecular data" id="SECID0ECWAI"><title>Molecular data.</title><p>Genes sequences were registered in GenBank with accession numbers as following: <ext-link xmlns:xlink="http://www.w3.org/1999/xlink" ext-link-type="gen" xlink:href="MN381856" xlink:type="simple">MN381856</ext-link> (whole 18S), <ext-link xmlns:xlink="http://www.w3.org/1999/xlink" ext-link-type="gen" xlink:href="MN381853" xlink:type="simple">MN381853</ext-link> (28S D3–D5), <ext-link xmlns:xlink="http://www.w3.org/1999/xlink" ext-link-type="gen" xlink:href="MN381851" xlink:type="simple">MN381851</ext-link> (28S D6–D7), <ext-link xmlns:xlink="http://www.w3.org/1999/xlink" ext-link-type="gen" xlink:href="MN381857" xlink:type="simple">MN381857</ext-link> (COXI), <ext-link xmlns:xlink="http://www.w3.org/1999/xlink" ext-link-type="gen" xlink:href="MN332232" xlink:type="simple">MN332232</ext-link> (Cytb). The COXI sequence of this species differs respectively by 87 bp (over 601 bp: 14.5%) and 103 bp (over 681 bp: 15.1%) from <italic><tp:taxon-name><tp:taxon-name-part taxon-name-part-type="genus" reg="Eusudasina">Eusudasina</tp:taxon-name-part> <tp:taxon-name-part taxon-name-part-type="species" reg="nantouensis">nantouensis</tp:taxon-name-part></tp:taxon-name></italic> Yang, 1994 (Genbank accession number: <ext-link xmlns:xlink="http://www.w3.org/1999/xlink" ext-link-type="gen" xlink:href="HM052838" xlink:type="simple">HM052838</ext-link>) and <italic><tp:taxon-name><tp:taxon-name-part taxon-name-part-type="genus" reg="Clypeosmilus">Clypeosmilus</tp:taxon-name-part> <tp:taxon-name-part taxon-name-part-type="species" reg="centrodasus">centrodasus</tp:taxon-name-part></tp:taxon-name></italic> (Genbank accession number: <ext-link xmlns:xlink="http://www.w3.org/1999/xlink" ext-link-type="gen" xlink:href="KX761470" xlink:type="simple">KX761470</ext-link>).</p></tp:treatment-sec><tp:treatment-sec sec-type="notes" id="SECID0EBYAI"><title>Note.</title><p>As in the genus <italic><tp:taxon-name><tp:taxon-name-part taxon-name-part-type="genus" reg="Euxaldar">Euxaldar</tp:taxon-name-part></tp:taxon-name></italic> (<xref ref-type="bibr" rid="B11">Gnezdilov et al. 2017</xref>), color and color-pattern variation on forewing is reported in <italic><tp:taxon-name><tp:taxon-name-part taxon-name-part-type="genus" reg="Retaldar">R.</tp:taxon-name-part> <tp:taxon-name-part taxon-name-part-type="species" reg="yanitubus">yanitubus</tp:taxon-name-part></tp:taxon-name></italic> sp. nov. Forewings might be nearly black (Fig. <xref ref-type="fig" rid="F4">19</xref>) or dark tawny (Figs <xref ref-type="fig" rid="F1">1</xref>, <xref ref-type="fig" rid="F1">2</xref>, <xref ref-type="fig" rid="F4">20</xref>), while color-patterns on the forewing varies from a light yellowish broad traverse band apically curved upward (Fig. <xref ref-type="fig" rid="F1">4</xref>) to a much thinner band only visible on the middle of forewing (Figs <xref ref-type="fig" rid="F1">1</xref>, <xref ref-type="fig" rid="F1">2</xref>) or even absent (Fig. <xref ref-type="fig" rid="F4">19</xref>).</p></tp:treatment-sec><tp:treatment-sec><!--Section generated to contain objects referenced in tp:taxon-treatment.--><fig id="F1" position="float" orientation="portrait"><object-id xmlns:xlink="http://www.w3.org/1999/xlink" content-type="doi" xlink:type="simple">10.3897/zookeys.880.36828.figures1-5</object-id><object-id xmlns:xlink="http://www.w3.org/1999/xlink" content-type="arpha" xlink:type="simple">9163F83F-24ED-5D0C-A7DA-8DDCD0FDB1DA</object-id><label>Figures 1–5.</label><caption><p><italic><tp:taxon-name><tp:taxon-name-part taxon-name-part-type="genus" reg="Retaldar">Retaldar</tp:taxon-name-part> <tp:taxon-name-part taxon-name-part-type="species" reg="yanitubus">yanitubus</tp:taxon-name-part></tp:taxon-name></italic> sp. nov. <bold>1</bold> adult (holotype, male), dorsal view <bold>2</bold> adult (holotype, male), lateral view <bold>3</bold> adult (holotype, male), frontal view <bold>4</bold> forewing (paratype, female) <bold>5</bold> hindwing (paratype, female).</p></caption><graphic xmlns:xlink="http://www.w3.org/1999/xlink" xlink:href="zookeys-880-061-g001.jpg" position="float" orientation="portrait" xlink:type="simple" id="oo_346598.jpg"><uri content-type="original_file" xlink:type="simple">https://binary.pensoft.net/fig/346598</uri></graphic></fig><fig id="F2" position="float" orientation="portrait"><object-id xmlns:xlink="http://www.w3.org/1999/xlink" content-type="doi" xlink:type="simple">10.3897/zookeys.880.36828.figures6-11</object-id><object-id xmlns:xlink="http://www.w3.org/1999/xlink" content-type="arpha" xlink:type="simple">D70F915B-F8D2-5301-AAC1-F0DB5D6A0520</object-id><label>Figures 6–11.</label><caption><p><italic><tp:taxon-name><tp:taxon-name-part taxon-name-part-type="genus" reg="Retaldar">Retaldar</tp:taxon-name-part> <tp:taxon-name-part taxon-name-part-type="species" reg="yanitubus">yanitubus</tp:taxon-name-part></tp:taxon-name></italic> sp. nov., holotype. <bold>6</bold> male genitalia, lateral view <bold>7</bold> male anal tube, dorsal view <bold>8</bold> gonostylus, lateral view <bold>9</bold> phallic complex, left lateral view <bold>10</bold> phallic complex, right lateral view <bold>11</bold> apical half of phallic complex, ventral view. The arrows on Fig. <xref ref-type="fig" rid="F2">8</xref> indicates the distal postero-ventral protuberance of gonostyli.</p></caption><graphic xmlns:xlink="http://www.w3.org/1999/xlink" xlink:href="zookeys-880-061-g002.jpg" position="float" orientation="portrait" xlink:type="simple" id="oo_346599.jpg"><uri content-type="original_file" xlink:type="simple">https://binary.pensoft.net/fig/346599</uri></graphic></fig><fig id="F4" position="float" orientation="portrait"><object-id xmlns:xlink="http://www.w3.org/1999/xlink" content-type="doi" xlink:type="simple">10.3897/zookeys.880.36828.figures19-21</object-id><object-id xmlns:xlink="http://www.w3.org/1999/xlink" content-type="arpha" xlink:type="simple">DDA3C33B-12E9-538E-9E99-F2EC3FFBAF60</object-id><label>Figures 19–21.</label><caption><p><italic><tp:taxon-name><tp:taxon-name-part taxon-name-part-type="genus" reg="Retaldar">Retaldar</tp:taxon-name-part> <tp:taxon-name-part taxon-name-part-type="species" reg="yanitubus">yanitubus</tp:taxon-name-part></tp:taxon-name></italic> sp. nov., paratype. <bold>19</bold> adult (female), dorsal view <bold>20</bold> adult (female), dorsal view <bold>21</bold> adult (female), frontal view.</p></caption><graphic xmlns:xlink="http://www.w3.org/1999/xlink" xlink:href="zookeys-880-061-g004.jpg" position="float" orientation="portrait" xlink:type="simple" id="oo_346601.jpg"><uri content-type="original_file" xlink:type="simple">https://binary.pensoft.net/fig/346601</uri></graphic></fig><fig id="F3" position="float" orientation="portrait"><object-id xmlns:xlink="http://www.w3.org/1999/xlink" content-type="doi" xlink:type="simple">10.3897/zookeys.880.36828.figures12-18</object-id><object-id xmlns:xlink="http://www.w3.org/1999/xlink" content-type="arpha" xlink:type="simple">CD5FFD7D-1CF6-5592-AF9B-8F8F68C816E8</object-id><label>Figures 12–18.</label><caption><p><italic><tp:taxon-name><tp:taxon-name-part taxon-name-part-type="genus" reg="Retaldar">Retaldar</tp:taxon-name-part> <tp:taxon-name-part taxon-name-part-type="species" reg="yanitubus">yanitubus</tp:taxon-name-part></tp:taxon-name></italic> sp. nov., paratype. <bold>12</bold> female anal tube, dorsal view <bold>13</bold> gonoplacs, lateral view <bold>14</bold> gonoplacs, dorsal view <bold>15</bold> gonapophysis IX and gonaspiculum bridge, dorsal view <bold>16</bold> gonapophysis IX and gonaspiculum bridge, lateral view <bold>17</bold> sternite VII <bold>18</bold> gonocoxa VIII and gonapophysis VIII, ventral view.</p></caption><graphic xmlns:xlink="http://www.w3.org/1999/xlink" xlink:href="zookeys-880-061-g003.jpg" position="float" orientation="portrait" xlink:type="simple" id="oo_346600.jpg"><uri content-type="original_file" xlink:type="simple">https://binary.pensoft.net/fig/346600</uri></graphic></fig></tp:treatment-sec><ref-list><ref id="B12"><mixed-citation xmlns:xlink="http://www.w3.org/1999/xlink" xlink:type="simple"><person-group><name name-style="western"><surname>Gnezdilov</surname><given-names>VM</given-names></name><name name-style="western"><surname>Soulier-Perkins</surname><given-names>A</given-names></name></person-group> (<year>2017</year>) <article-title><italic><tp:taxon-name><tp:taxon-name-part taxon-name-part-type="genus">Clypeosmilus</tp:taxon-name-part> <tp:taxon-name-part taxon-name-part-type="species">centrodasus</tp:taxon-name-part></tp:taxon-name></italic> gen. et sp. nov.</article-title><source>, a new genus and species of the family <tp:taxon-name><tp:taxon-name-part taxon-name-part-type="family">Issidae</tp:taxon-name-part></tp:taxon-name> (<tp:taxon-name><tp:taxon-name-part taxon-name-part-type="order">Hemiptera</tp:taxon-name-part></tp:taxon-name>: <tp:taxon-name><tp:taxon-name-part taxon-name-part-type="superfamily">Fulgoroidea</tp:taxon-name-part></tp:taxon-name>) from Northern Vietnam, Proceeding of the Zoological Institute RAS</source><volume>321</volume>(<issue>1</issue>): <fpage>25</fpage>–<lpage>31</lpage>.</mixed-citation></ref><ref id="B18"><mixed-citation xmlns:xlink="http://www.w3.org/1999/xlink" xlink:type="simple"><person-group><name name-style="western"><surname>Zhang</surname><given-names>ZG</given-names></name><name name-style="western"><surname>Chang</surname><given-names>ZM</given-names></name><name name-style="western"><surname>Chen</surname><given-names>XS</given-names></name></person-group> (<year>2018</year>) <article-title>A new species of the genus <italic><tp:taxon-name><tp:taxon-name-part taxon-name-part-type="genus">Euxaldar</tp:taxon-name-part></tp:taxon-name></italic> Fennah, 1978 from China (<tp:taxon-name><tp:taxon-name-part taxon-name-part-type="order">Hemiptera</tp:taxon-name-part></tp:taxon-name>, <tp:taxon-name><tp:taxon-name-part taxon-name-part-type="superfamily">Fulgoroidea</tp:taxon-name-part></tp:taxon-name>, <tp:taxon-name><tp:taxon-name-part taxon-name-part-type="family">Issidae</tp:taxon-name-part></tp:taxon-name>).</article-title><source>Zookeys</source><volume>781</volume>: <fpage>51</fpage>–<lpage>58</lpage>. <ext-link xlink:type="simple" ext-link-type="doi" xlink:href="10.3897/zookeys.781.27059">https://doi.org/10.3897/zookeys.781.27059</ext-link></mixed-citation></ref><ref id="B11"><mixed-citation xmlns:xlink="http://www.w3.org/1999/xlink" xlink:type="simple"><person-group><name name-style="western"><surname>Gnezdilov</surname><given-names>VM</given-names></name><name name-style="western"><surname>Bourgoin</surname><given-names>T</given-names></name><name name-style="western"><surname>Wang</surname><given-names>ML</given-names></name></person-group> (<year>2017</year>) <article-title>Revision of the genus <italic><tp:taxon-name><tp:taxon-name-part taxon-name-part-type="genus">Euxaldar</tp:taxon-name-part></tp:taxon-name></italic> Fennah, 1978 (<tp:taxon-name><tp:taxon-name-part taxon-name-part-type="order">Hemiptera</tp:taxon-name-part></tp:taxon-name>: <tp:taxon-name><tp:taxon-name-part taxon-name-part-type="superfamily">Fulgoroidea</tp:taxon-name-part></tp:taxon-name>: <tp:taxon-name><tp:taxon-name-part taxon-name-part-type="family">Issidae</tp:taxon-name-part></tp:taxon-name>).</article-title><source>Annales Zoologici (Warszawa)</source><volume>67</volume>(<issue>1</issue>): <fpage>13</fpage>–<lpage>20</lpage>. <ext-link xlink:type="simple" ext-link-type="doi" xlink:href="10.3161/00034541ANZ2017.67.1.002">https://doi.org/10.3161/00034541ANZ2017.67.1.002</ext-link></mixed-citation></ref></ref-list></tp:taxon-treatment>
